# Supplementary material for: QTL-mapping and genomic prediction for bovine respiratory disease in U.S. Holsteins using sequence imputation and feature selection
Source: BMC Genomics. 2019 Jul 5;20:555. doi: 10.1186/s12864-019-5941-5 (PMC6612181; doi:10.1186/s12864-019-5941-5)
Supplement: Supplementary file 1 — Table S1. Prediction accuracies and regressions of phenotype on genomic predictions for risk of BRD according to training and validation phenotype subsets and genotype subsets. This file contains Pearson correlation coefficients, regression slopes and intercepts for the regression of BRD case/control phenotype on genomic predictions for BRD risk for the Bovine HD, WGS imputed and feature selection genotype sets. (XLSX 10 kb) [file 12864_2019_5941_MOESM1_ESM.xlsx]

## Sheet: Sheet1
Table S1. Prediction accuracies and regressions of phenotype on genomic predictions for risk of BRD according to training and validation phenotype subsets and genotype subsets
Training	Validation	Pearsons correlation	Genotypes	Slope	Intercept
NM	Subset	0.1	RNA	0.987	0.0075
NM	Subset	0.128984	QTL	1.2667	-0.1306
NM	Subset	0.113509	Imputed	1.019	-0.0087
NM	Subset	0.157586	HD	2.5182	-0.6511
NM	Subset	0.110749	Features	1.1436	-0.0697
NM	Other_state	-0.051111	RNA	-0.3019	0.6377
NM	Other_state	0.108312	QTL	0.4349	0.2868
NM	Other_state	-0.049129	Imputed	-0.2989	0.6359
NM	Other_state	-0.053973	HD	-0.33	0.6509
NM	Other_state	0.072672	Features	0.3231	0.3387
Joint	Subset	0.111164	RNA	0.9218	0.0663
Joint	Subset	0.178695	QTL	1.025	0.0128
Joint	Subset	0.113127	Imputed	0.8635	0.0944
Joint	Subset	0.110616	HD	1.1623	-0.0893
Joint	Subset	0.168314	Features	0.9791	0.0361
CA	Subset	0.152966	RNA	0.6882	0.1675
CA	Subset	0.187977	QTL	0.6963	0.1649
CA	Subset	0.147191	Imputed	0.6527	0.186
CA	Subset	0.16309	HD	1.0704	-0.0306
CA	Subset	0.177797	Features	0.7106	0.1576
CA	Other_state	-0.018036	RNA	-0.1883	0.5911
CA	Other_state	0.045006	QTL	0.5519	0.2319
CA	Other_state	-0.015707	Imputed	-0.1475	0.571
CA	Other_state	-0.021757	HD	-0.2294	0.6117
CA	Other_state	0.010144	Features	0.1029	0.4462
